# Supplementary material for: Thrombocytopenia-Absent Radius Syndrome: Descriptions of Three New Cases and a Novel Splicing Variant in RBM8A That Expands the Spectrum of Null Alleles
Source: Int J Mol Sci. 2022 Aug 25;23(17):9621. doi: 10.3390/ijms23179621 (PMC9455669; doi:10.3390/ijms23179621)
Supplement: Supplementary file 1 [file ijms-23-09621-s001.zip]

Archive with 1 entries (1 files):
- ijms-1877940-supplementary.pdf
